# Supplementary material for: Effects of Topography and Extracellular Matrix Composition on Focal Adhesion Patterning in Human Corneal Fibroblasts
Source: Int J Mol Sci. 2025 Dec 11;26(24):11935. doi: 10.3390/ijms262411935 (PMC12733271; doi:10.3390/ijms262411935)
Supplement: Supplementary file 1 [file ijms-26-11935-s001.zip]

Archive with 1 entries (1 files):
- ijms-3977183-supplementary.pdf
